# Supplementary material for: SARS-CoV-2 suppresses TLR4-induced immunity by dendritic cells via C-type lectin receptor DC-SIGN
Source: PLoS Pathog. 2023 Oct 16;19(10):e1011735. doi: 10.1371/journal.ppat.1011735 (PMC10602378; doi:10.1371/journal.ppat.1011735)
Supplement: S1 Data — (XLSX) [file ppat.1011735.s001.xlsx]

## Sheet: Figure 1
Figure 1
1A	-	Pam3CSK4	S protein	Pam3CSK4 + S protein
Donor1	0.00037	0.005662	0.013396	0.146474
Donor2	0.003815	0.011749	0.032739	0.047435
Donor3	2.14e-06	0.004465	0.005254	0.007521
Donor4	2.98e-06	0.000556	0.004348	0.004731
Donor5	0.00102976	0.0301442	0.00435291	0.0649003
1B	-	LTA	S protein	LTA + S protein
Donor1	0.00037	3.78732	0.013396	3.6494
Donor2	0.003815	2.16833	0.032739	3.14542
Donor3	2.14e-06	0.411916	0.005254	0.158804
Donor4	2.98e-06	0.47371	0.004348	0.685586
Donor5	0.00102976	1.17968	0.00435291	0.838201
1C	-	Poly(I:C)	S protein	Poly(I:C) + S protein
Donor1	0.00037	3.14478	0.013396	2.31803
Donor2	0.003815	1.59143	0.032739	2.00423
Donor3	2.14e-06	1.0791	0.005254	0.99209
Donor4	2.98e-06	1.2989	0.004348	1.32141
Donor5	0.00318893	1.62247	0.00148108	1.82443
1D	-	LPS	S protein	LPS + S protein
Donor1	0.003815	1.03473	0.032739	0.460405
Donor2	2.14e-06	1.63986	0.005254	1.15954
Donor3	0.002496	5.29029	0.0022	3.02937
Donor4	0.00022	1.79261	0.001089	0.66667
Donor5	0.00318893	1.86931	0.00148108	1.1765
1E	-	Flagellin	S protein	Flagellin + S protein
Donor1	0.037676	0.024204	0.234945	0.108817
Donor2	0.109375	0.000647	0.035628	0.003115
Donor3	0.002496	0.00767	0.0022	0.077581
Donor4	0.00022	0.001641	0.001089	0.011222
Donor5	0.00102976	0.0238626	0.00435291	0.0417488

## Sheet: Figure 2
Figure 2
2A	LPS	LPS + S protein
Donor1	0.1759	0.0647016
Donor2	0.0316273	0.0257009
Donor3	1.60975	0.744006
Donor4	0.808525	0.6194
Donor5	0.772211	0.439707
Donor6	2.25976	1.85774
Donor7	2.43977	0.355014
Donor8	0.840773	0.951268
Donor9	2.40083	0.7696
Donor10	2.09716	0.549675
2B	LPS	LPS + S protein
Donor1	2.26339	0.411299
Donor2	2.629	0.989058
Donor3	0.873454	0.80521
Donor4	5.06123	1.79472
Donor5	1.4334	0.703184
Donor6	1.9451	0.66667
Donor7	1.546	0.944789
Donor8	1.57284	1.69945
Donor9	3.15099	2.53759
Donor10	1.60008	1.09295
Donor11	1.61312	1.19581
Donor12	5.69992	3.72916
2C	LPS	LPS + S protein
Donor1	23.9731	19.3976
Donor2	23.5192	7.20507
Donor3	11.704	2.72882
Donor4	13.4135	10.0404
Donor5	12.1858	1.67646
Donor6	9.27687	4.02543
Donor7	22.2568	15.3087
Donor8	9.28368	3.5251
Donor9	7.05955	7.07863
Donor10	15.6178	12.0664
Donor11	9.17054	7.72991
Donor12	9.68863	7.65071
2D	LPS	LPS + S protein
Donor1	1.34059	0.593177
Donor2	1.67494	0.454866
Donor3	0.818491	0.937265
Donor4	1.65614	0.501086
Donor5	0.758137	0.301524
Donor6	6.8345	3.41939
Donor7	0.775107	0.628863
Donor8	0.584206	0.343115
Donor9	3.02659	2.98129
Donor10	4.15076	2.9041
Donor11	0.670606	0.519824
Donor12	2.59885	1.59816
2E	LPS	LPS + S protein
Donor1	0.00486697	1.36492e-05
Donor2	0.00907021	0.00303817
Donor3	0.0149364	0.000935876
Donor4	0.0156139	0.0122702
Donor5	0.0103722	0.00714164
Donor6	0.068304	0.0365694
Donor7	0.0200369	0.0215063
Donor8	0.00845448	0.00526093
Donor9	0.0510625	0.0381188
Donor10	0.0557653	0.0475848
Donor11	0.0131767	0.0076818
Donor12	0.0602247	0.055042

## Sheet: Figure 3
Figure 3
3A	-	LPS	S protein	LPS + S protein						3D	-	LPS	S protein	LPS + S protein
1	0.000399426	1.21802	0.00062568	1.33831						1	0.000197273	0.0146075	0.000354594	0.0154142
2	0.000368511	1.23996	0.000969585	1.49026						2	0.000308275	0.012761	0.000337542	0.0134039
3	0.000277967	1.3462	0.000852335	1.32707						3	0.000304711	0.0143849	0.000272117	0.0140954
3B	-	LPS	S protein	LPS + S protein						3E	-	LPS	S protein	LPS + S protein
1	0.00105313	1.22924	8.13252e-05	1.06035						1	4.48668e-05	0.0127896	7.02589e-06	0.0127104
2	0.000374894	1.39088	0.000173044	1.04262						2	3.37889e-05	0.0120882	2.42042e-05	0.0101816
3	0.000231938	1.21298	0.000270111	1.43867						3	2.99261e-05	0.0106324	2.33302e-05	0.0103961
3C	-	-	LPS	LPS	S protein	S protein	LPS + S protein	LPS + S protein		3F	-	-	LPS	LPS	S protein	S protein	LPS + S protein	LPS + S protein
1	0.000801922	0.000507817	0.617225	0.646154	0.000945363	0.00067705	0.686652	0.830365		1	0.00209158	0.00129517	0.00410292	0.0152788	0.000989598	0.00126596	0.00804688	0.00823615
2	0.000283776	0.00135082	0.508635	0.585486	0.000901786	0.000640805	0.695703	0.723069		2	0.000672174	0.000457885	0.0161147	0.00653681	0.000826863	0.000425626	0.00859746	0.00394735
3	0.000584552	0.000572579	0.534478	0.632956	0.000337992	0.000316019	0.543373	0.245545		3	0.000655116	0.000335688	0.00327622	0.00428549	0.000470879	0.00130901	0.00899141	0.00432753

## Sheet: Figure 4
Figure 4
4A	-	-	Spike beads	Spike beads	Spike beads + Mannan	Spike beads + Mannan	Spike beads + anti-DC-SIGN	Spike beads + anti-DC-SIGN	Spike beads + isotype	Spike beads + isotype				4B	-	SARS-CoV-2	SARS-CoV-2 + anti-DC-SIGN	SARS-CoV-2 + Mannan	SARS-CoV-2 + isotype
Donor1	0	0	74	68	6	9	11	9						Donor1	0.000669464	1	0.269488	0.247694
Donor2	0	0	85	73	11	15	12	16						Donor2	0.00266821	1	0.0173603	0.35144
Donor3	0	0	56	67	14	8	10	6						Donor3	0.00463759	1	0.10249	0.0666441
Donor4	0	0	34	34	4	13	5	8						Donor4	0.0135401	1	0.072159	0.073615
Donor5	0	0	40	78	15	13	6	8						Donor5	0.0271788	1	0.013713	0.167871
Donor6	0	0	76	74	8	8	9	9						Donor6	0.00135914	1	0.167988	0.161868	0.700157
Donor7	0	0	60	71	18	15	11	18						Donor7	6.52422e-05	1	0.0404146	0.0566012	0.870593
Donor8	0	0	46	72	15	12	17	17						Donor8	0.00873623	1	0.160701	0.429584	0.919087
Donor9	0	0	71	83			11	12	68	80				Donor9	9.58054e-08	1	0.1963	0.168933	0.963233
Donor10	0	0	90	90			13	10	78	40
Donor11	0	0	90	92			15	20	65	91
Donor12	0	0	30	41			9	10	40	33
Donor13	0	0	58	63			8	6	54	62
Donor14	0	0	73	72			6	5	74	66

## Sheet: Figure 5
Figure 5
5A	-	LPS	S protein	LPS + S protein	LPS + S protein + anti-DC-SIGN
Donor1	0.00295493	2.43977	0.00175726	0.355014
Donor2	0.00140258	0.840773	0.000747696	0.951268
Donor3	0.00267005	0.1759	0.00679583	0.0647016	0.143793
Donor4	0.000788028	1.60975	0.00095662	0.744006	1.01325
Donor5	0.00092941	0.808525	0.00139145	0.6194	1.0024
Donor6	0.00360664	0.772211	0.00395033	0.439707	0.243663
Donor7	0.00340065	2.25976	0.00180547	1.85774	2.95655
Donor8	5.34491e-05	2.40083	0.000294346	0.7696	0.687177
5B	-	LPS	S protein	LPS + S protein	LPS + S protein + anti-DC-SIGN
Donor1	2.24518e-06	1.546	0.00126914	0.944789
Donor2	3.20557e-05	3.15099	4.67458e-05	2.53759
Donor3	0.00408563	2.26339	0.0126824	0.411299	2.01698
Donor4	0.00435649	2.629	0.0340059	0.989058	1.40096
Donor5	0.000151534	0.873454	0.0373412	0.80521	0.954714
Donor6	1.65289e-05	5.06123	2.45565e-05	1.79472	4.75129
Donor7	0.000831433	1.4334	0.00310836	0.703184	1.69632
Donor8	0.000634266	1.9451	0.00430564	0.66667	1.48778
Donor9	1.14101e-05	1.61312	2.18302e-05	1.19581	1.19044
Donor10	9.48439e-05	5.69992	0.000798436	3.72916	5.48258
5C	-	LPS	S protein	LPS + S protein	LPS + S protein + anti-DC-SIGN
Donor1	0.0148543	9.28368	0.0236396	3.5251
Donor2	0.014423	15.6178	0.0391051	12.0664
Donor3	0.0880162	23.9731	0.0564624	19.3976	24.5401
Donor4	0.0323436	23.5192	0.0363303	7.20507	15.101
Donor5	0.0200246	11.704	0.0254335	2.72882	8.8863
Donor6	0.0417262	13.4135	0.0933557	10.0404	9.3913
Donor7	0.00866776	12.1858	0.0351702	1.67646	7.25832
Donor8	0.0374012	9.27687	0.0285363	4.02543	8.0464
Donor9	0.0279746	22.2568	0.0700903	15.3087	16.863
Donor10	0.0170465	9.17054	0.0189526	7.72991	9.07782
5D	-	LPS	S protein	LPS + S protein	LPS + S protein + anti-DC-SIGN
Donor1	0.000545747	0.584206	0.000393137	0.343115
Donor2	0.0121465	4.15076	0.00621694	2.9041
Donor3	0.161618	2.27644	0.484845	2.27879	2.29708
Donor4	0.120479	1.34059	0.2891	0.593177	1.77777
Donor5	0.00548563	1.67494	0.00481182	0.454866	0.9898
Donor6	0.000653249	1.65614	0.00106339	0.501086	1.19035
Donor7	0.00214924	0.758137	0.00214822	0.301524	0.57768
Donor8	0.0112136	6.8345	0.0207245	3.41939	7.06505
Donor9	0.000807528	0.670606	0.0018002	0.519824	0.57172
Donor10	0.00620593	2.59885	0.00602692	1.59816	2.99278
5E	-	LPS	S protein	LPS + S protein	LPS + S protein + anti-DC-SIGN
Donor1	0.0043844	0.0510625	0.00429042	0.0381188
Donor2	0.00911507	0.0557653	0.00741842	0.0475848
Donor3	0.00229525	0.00486697	0.00179175	1.36492e-05	0.00489434
Donor4	0.00771116	0.00907021	0.00459776	0.00303817	0.0702121
Donor5	0.00149518	0.0149364	0.00218182	0.000935876	0.0160363
Donor6	0.00177396	0.0156139	0.00227801	0.0122702	0.0121007
Donor7	0.00188195	0.0103722	0.00247043	0.00714164	0.00908797
Donor8	0.00394392	0.068304	0.000581766	0.0365694	0.0490942
Donor9	0.00276265	0.0131767	0.00221084	0.0076818	0.010989
Donor10	0.0133426	0.0602247	0.0133661	0.055042	0.0487624

## Sheet: Figure 6
Figure 6
6A	-	LPS	S protein	LPS + S protein	LPS + S protein + anti-DC-SIGN	LPS + S protein + GW5074
Donor2	0.00272337	0.00264009	0.0163713	0.00210555	0.0986587
Donor3	0.00917287	0.0102964	0.0336227	0.0195437	0.020283	0.0188348
Donor4	0.00964566	0.0112428	0.0150261	0.00605502	0.00923042	0.0100289
Donor5	0.00679857	0.0201404	0.118071	0.0330579	0.0344437	0.0343852
Donor6	0.00813395	0.00716403	0.0491373	0.0285302	0.0151593	0.0134433
6B	-	LPS	S protein	LPS + S protein	LPS + S protein + anti-DC-SIGN	LPS + S protein + GW5074
Donor1	0.00136506	0.00114608	3.36062	2.66742	3.09054
Donor2	0.00190582	0.000384261	2.22926	1.58511	3.2568
Donor3	0.0258978	0.794712	3.93173	0.70023	4.77892	3.66818
Donor4	0.0583034	0.107363	2.94228	0.0630791	2.66635	0.788612
Donor5	0.0264272	0.0181238	2.44117	1.70489	1.80958	4.09578
Donor6	0.00157714	0.00119906	1.68258	0.257955	2.10009	4.25842
6C	-	LPS	S protein	LPS + S protein	LPS + S protein + anti-DC-SIGN	LPS + S protein + GW5074
Donor1	0.02239	0.0142414	5.32831	2.60441	5.02304
Donor2	0.0666566	0.0393701	6.00561	0.139662	8.0135
Donor3	0.0128114	0.0203017	10.2871	6.04965	6.97735	10.5124
Donor4	0.0579731	0.321186	10.4608	0.111502	3.70407	11.4883
Donor5	0.0518566	0.00747064	2.05787	1.29733	2.03282	2.27512
Donor6	0.0213509	0.0121995	9.87972	8.77302	6.71527	4.60717
6D	-	LPS	S protein	LPS + S protein	LPS + S protein + anti-DC-SIGN	LPS + S protein + GW5074
Donor1	0.0703905	0.0310714	1.21365	0.085082	0.886782
Donor2	0.0146888	0.0108442	0.529805	0.0332505	1.31236
Donor3	0.0166901	0.0338596	1.04791	0.0223329	0.219397	0.85599
Donor4	0.00918322	0.00604096	0.720028	0.407724	0.383565	0.511066
Donor5	0.0140108	0.0122335	0.151932	0.1213	0.195206	0.78943
Donor6	0.0141975	0.00731122	0.515691	0.18659	0.983813	0.654378
6E	-	LPS	S protein	LPS + S protein	LPS + S protein + anti-DC-SIGN	LPS + S protein + GW5074
Donor1	0.00404076	0.00971752	0.197923	0.0998417	0.11049
Donor2	0.00942762	0.00685992	0.16021	0.0185864	0.490847
Donor3	0.00347649	0.0171448	0.197212	0.0161358	0.0381808	0.0110716
Donor4	0.00176138	0.00205468	0.0660609	0.0575001	0.0407868	0.0698564
Donor5	0.00304545	0.00523437	0.0413885	0.0384537	0.0564299	0.0491956
Donor6	0.00541091	0.00341469	0.0321354	0.083329	0.0648473	0.127267
